# Supplementary material for: Prevalence of type-1 interferon autoantibodies in adults with non-COVID-19 acute respiratory failure
Source: Respir Res. 2022 Dec 16;23:354. doi: 10.1186/s12931-022-02283-4 (PMC9756918; doi:10.1186/s12931-022-02283-4)
Supplement: Supplementary file 1 — Additional file 1: Table S1. Source data for Fig. 1 including patient ID, RLBA Z-score versus pre–COVID-19 blood bank healthy controls, viruses detected, and etiology of respiratory failure for each patient. [file 12931_2022_2283_MOESM1_ESM.xlsx]

## Sheet: Sheet1
Subject ID	Z-score	Viruses detected	Etiology of Acute Respiratory Failure
203	-0.143	Rhinovirus	Pneumonia
206	-0.167		Subdural empyema
208	-0.161		Septic shock due to Enterococcus faecium bacteremia
209	-0.134	Parainfluenza virus	Pneumonia
211	-0.151		Acute myocardial infarction in setting of Streptococcus pneumoniae mycotic aneurysm
213	-0.132		Pneumonia
216	-0.092	Rhinovirus	Pneumonia
218	-0.233		Small bowel obstruction, pancreatitis, hypoxic resp failure
221	-0.144		Seizure
224	-0.126		Pneumonia
225	-0.163		Pneumonia
227	-0.228		Hemorrhagic shock and pulseless electrical activity cardiac arrest
232	-0.097		Pneumonia
235	-0.099		Pneumonia
239	-0.169		Pneumonia
240	-0.167		Pneumonia
246	-0.233		Pneumonia
248	-0.249		Pneumonia
252	-0.267		Pneumonia
253	-0.114		Acute ischemic stroke
254	-0.15	Influenzavirus	Pneumonia
255	-0.209		Respiratory failure post aortic valve repair surgery.
257	-0.204		Pneumonia
258	-0.093		Subarachnoid hemorrhage
259	-0.135		PEA arrest following kidney transplant
260	-0.159		Subarachnoid hemorrhage
261	-0.131		Volume overload secondary to constrictive pericarditis
263	-0.186		Intracranial hemorrhage, possible pneumonia
264	-0.194		Pneumonia
265	-0.194		Pneumonia
268	-0.249		Pneumonia
270	-0.152		Acute respiratory failure in the setting of fungal endocarditis
273	-0.102		Seizure
274	-0.236		Vertebral aneurysm repair
275	-0.199	Rhinovirus	Pneumonia
276	-0.249		Pneumonia
277	-0.233		Pneumonia
278	-0.098		Pneumonia
279	-0.08	Parainfluenza virus	Pneumonia
282	-0.185		Pneumonia
283	-0.011		Pneumonia
285	-0.206		Pneumonia
288	-0.123		Pneumonia
290	0.192	Rhinovirus	Pneumonia
292	-0.092		Sepsis, Clostridium difficile infection
293	-0.159		Lung abscess
294	-0.181		Pneumonia
297	-0.132		Pneumonia
298	-0.186		Pneumonia
299	-0.049		Pneumonia
300	-0.169		Septic shock due to Klebsiella
301	-0.204		Pneumonia
305	-0.127		Post-surgery hypoxic respiratory failure
307	-0.234		Pneumonia
308	-0.111		Hypoxic respiratory failure secondary to malignant pleural effusion
310	-0.182		Pneumonia
311	-0.109	Influenzavirus	Pneumonia
313	-0.163		Autonomic dysfunction secondary to intraparenchymal brain hemorrhage
314	0.449		Pneumonia
315	-0.135	Influenzavirus	Pneumonia
316	-0.132		Pneumonia
318	0.086		Acute alcohol intoxication
319	-0.158		Hemorrhagic stroke
320	-0.186		Pneumonia
321	-0.18	Influenzavirus	Pneumonia
323	-0.192		Status post balloon angioplasty of hepatic artery
324	-0.146		Status post Liver transplant
325	-0.109		Pneumonia
327	-0.185		Bacteremia and meningitis
331	-0.037		Acute liver failure secondary to pancreatic cancer-related portal vein thrombus
335	-0.149		Pneumonia
338	-0.2		Pneumonia
339	-0.216		Submandibular abscess
340	-0.113		Intracranial hemorrhage
346	-0.183		Sepsis due to fusobacterium bacteremia
348	-0.164		Diabetic ketoacidosis
349	-0.161		Acute variceal hemorrhage secondary to alpha-1 antitrypsin deficiency-related cirrhosis
350	-0.162		Pneumonia
355	-0.117		Flash pulmonary edema secondary to atrial fibrillation with rapid ventricular response
356	-0.2		Cardiac Arrest
358	-0.149		Pneumonia
359	-0.109		Pneumonia
360	-0.163		Complications of prolonged spine surgery
361	-0.281		Pneumonia
362	-0.061		Bilobar massive pulmonary embolism
363	-0.189		Pneumonia
367	-0.236	Betacoronavirus	Pneumonia
368	-0.147		Intrabdominal infection and sepsis
370	-0.161		Arterial thrombosis
373	-0.213		Post-surgery percutaneous coronary intervention
375	-0.072		Pneumonia
376	-0.084		Hematemesis
377	-0.216		Post surgical intubation for pneumonectomy
382	-0.176		Pneumonia
383	-0.162		Intracranial hemorrhage
384	-0.168		PEA arrest/pulmonary embolus
386	-0.207	Parainfluenza virus	Pneumonia
387	-0.205		Sepsis secondary to GI perforation
388	-0.164	Parainfluenza virus	Pneumonia
389	-0.053		Post-operative respiratory failure
390	-0.199		Subarachnoid hemorrhage
392	-0.145		Aspiration pneumonia
393	-0.125		Decompensated hepatic cirrhosis, pulmonary hypertension
394	-0.12		Aspiration pneumonia
395	-0.199		Abdominal perforation, shock
397	-0.205		Subarachnoid hemorrhage
400	-0.236		Pneumonia
402	-0.144		Pneumonia
403	-0.158		Surgical complication
405	-0.215		Stroke/other acute neurological process
407	-0.129		Stroke/other acute neurological process
408	-0.111		Cardiac arrest + non-pulmonary sepsis
409	-0.235		Cardiac arrest
410	-0.193		Stroke/other acute neurological process
413	-0.144		Stroke/other acute neurological process
414	-0.183		Stroke/other acute neurological process
415	-0.083		Surgical complication
416	-0.125		Hemorrhage
418	0.098		Surgical complication
419	0.018		Pneumonia and sepsis
420	0.044	Metapneumovirus	Pneumonia
421	-0.135	Rhinovirus	Surgical complication + Pneumonia + Pneumonia
422	-0.131		Stroke/other acute neurological process
423	-0.131		Stroke/other acute neurological process + Pneumonia
425	-0.205		interstitial lung disease
427	-0.167	Influenzavirus	Cardiac arrest + Pneumonia + non-pulmonary sepsis
429	-0.111		Pneumonia
432	-0.113	Parainfluenza virus	Pneumonia
434	-0.233	Parainfluenza virus	Pneumonia
435	-0.144		Cardiogenic edema
441	-0.135		Pneumonia
442	-0.098	Influenzavirus	Pneumonia + non-pulmonary sepsis
443	-0.131		Surgical complication
444	-0.139		Surgical complication
445	-0.171		Surgical complication
446	-0.107		Restrictive lung disease
447	-0.175		Surgical complication
449	-0.117		Eosinophilic pneumonia
452	-0.158		Stroke/other acute neurological process
453	-0.165		Non-pulmonary sepsis
454	-0.115		Stroke/other acute neurological process
455	-0.07		Surgical complication
458	-0.167		Surgical complication
460	-0.138		Cardiogenic edema
461	6.596		Surgical complication
462	-0.159		Stroke/other acute neurological process
463	-0.206		Stroke/other acute neurological process
464	-0.139		Pneumonia
465	-0.116		Surgical complication
467	-0.204		Stroke/other acute neurological process
473	-0.01		Stroke/other acute neurological process
474	-0.11		Surgical complication
475	-0.182		Stroke/other acute neurological process
476	-0.113		Cardiac arrest
477	-0.153		Hemorrhage
479	-0.146		Stroke/other acute neurological process
480	-0.102		Cardiogenic edema + viral infection
481	2.462	Rhinovirus	Pneumonia
484	-0.237		Stroke/other acute neurological process + viral infection
485	-0.203	Rhinovirus	Surgical complication + asymptomatic viral infection
486	-0.146		Surgical complication
488	-0.162		Pneumonia and sepsis
489	-0.125	Rhinovirus	Pneumonia + insterstitial lung disease
490	-0.138		Surgical complication
492	-0.068		Mesenteric ischemia
495	-0.104		Diabetic ketoacidosis
496	-0.097		Surgical complication
497	-0.182		Non-pulmonary sepsis
498	-0.179		Diffuse alveolar hemorrhage
499	-0.141		Stroke/other acute neurological process
500	-0.085		Cardiogenic edema
501	-0.116		Surgical complication + viral infection
503	-0.197	Rhinovirus	Non-pulmonary sepsis + viral infection
508	-0.18		Cardiac arrest
509	-0.135		Stroke/other acute neurological process + cardiac arrest
512	-0.119		Surgical complication
513	-0.249		Chronic obstructive pulmonary disease + viral infection
516	-0.131	Influenzavirus	Pneumonia
518	-0.14		Surgical complication
519	-0.156		Pneumonia
520	-0.18		Stroke/other acute neurological process + viral infection
521	-0.192	Rhinovirus	Pneumonia
523	-0.181		Surgical complication + viral infection
524	-0.189	Influenzavirus	Pneumonia
525	-0.188		Surgical complication
527	-0.108		Non-pulmonary sepsis
528	-0.171		Pneumonia
529	-0.15		Cardiac arrest
530	-0.175		Pneumonia
531	-0.073		Stroke/other acute neurological process
532	-0.169		Stroke/other acute neurological process
533	-0.177		Stroke/other acute neurological process
535	-0.156		interstitial lung disease
536	-0.138		Pneumonia and Pneumonia
537	-0.143		Cardiac arrest
539	-0.143		Pneumonia
540	-0.251		Stroke/other acute neurological process + Pneumonia
542	-0.143		Cardiac arrest
543	-0.183		Pneumonia
544	-0.193		Non-pulmonary sepsis
545	-0.175		Overdose
546	-0.165		Stroke/other acute neurological process
547	-0.096		Stroke/other acute neurological process
548	-0.047		Stroke/other acute neurological process
549	-0.197		Cardiac arrest
550	-0.204		Stroke/other acute neurological process
551	-0.071		E-cigarette, or vaping, product use-associated lung injury
552	-0.146		Stroke/other acute neurological process
553	-0.073		Stroke/other acute neurological process
555	-0.174		Surgical complication
556	-0.218		Stroke/other acute neurological process
557	-0.173		Cardiogenic edema
558	-0.074		Asthma
559	-0.123		Surgical complication
563	-0.131		Surgical complication
566	-0.108		Pneumonia and non-pulmonary sepsis
568	-0.191		Surgical complication
570	-0.146		Surgical complication
571	-0.089		Non-pulmonary sepsis
572	-0.169		Non-pulmonary sepsis
573	-0.155		Pneumonia
574	-0.183		Non-pulmonary sepsis
575	-0.128		Pneumonia and non-pulmonary sepsis
577	-0.217		Stroke/other acute neurological process
579	-0.132		Surgical complication
581	-0.194		Non-pulmonary sepsis
582	-0.2		Surgical complication + viral infection
583	-0.215	Rhinovirus	Pneumonia and Pneumonia
585	-0.146		Cardiogenic edema
586	-0.158		Cardiac arrest + surgical complication
587	-0.125		Stroke/other acute neurological process
590	-0.121		Surgical complication
591	-0.213		Stroke/other acute neurological process
593	-0.138		Pneumonia
594	-0.192		Non-pulmonary sepsis
595	-0.074		Surgical complication
596	-0.205		Pneumonia
597	-0.155	Rhinovirus	GI hemhorrage + viral infection
598	-0.127	Rhinovirus	Pneumonia
599	-0.133		Non-pulmonary sepsis
600	-0.074		Surgical complication
601	-0.155		Stroke/other acute neurological process
602	0.002		Stroke/other acute neurological process
603	-0.109		Pneumonia
604	-0.194		Non-pulmonary sepsis
605	-0.159		Stroke/other acute neurological process
606	-0.233		Stroke/other acute neurological process
607	-0.134		Transplant Rejection
609	-0.096		Cardiac arrest
612	-0.186		E-cigarette, or vaping, product use-associated lung injury + viral infection
613	-0.179	Coronavirus	Non-pulmonary sepsis + asymptomatic viral infection
615	-0.076		Pneumonia
616	-0.132		Stroke/other acute neurological process
617	-0.149		Pneumonia
619	-0.073		Mucus plug
621	-0.194		Stroke/other acute neurological process
622	-0.061		Cardiogenic edema
624	-0.165		Stroke/other acute neurological process
627	-0.15		Non-pulmonary sepsis
629	-0.134		Cardiac arrest + viral infection
630	-0.07	Rhinovirus	Pneumonia
632	-0.164		Non-pulmonary sepsis
633	4.507		Surgical complication
634	-0.147		Cardiogenic edema + viral infection
635	-0.165	Influenzavirus	Cardiogenic edema
636	-0.14		Non-pulmonary sepsis
637	-0.189		Cardiogenic edema
638	-0.096		Non-pulmonary sepsis
640	-0.218		Stroke/other acute neurological process
641	-0.126		Cardiac arrest
642	-0.194		Surgical complication
643	-0.162		Cardiac arrest + viral infection
644	-0.074	Influenzavirus	Pneumonia
645	-0.177		Non-pulmonary sepsis
647	-0.146		Stroke/other acute neurological process
649	-0.135		Bleed
650	-0.123		Sepsis + viral infection
653	-0.159	Influenzavirus	Pneumonia
655	-0.089		Cardiac arrest
656	-0.102		Pneumonia
657	-0.079	Metapneumovirus	Pneumonia + non-pulmonary sepsis
658	-0.116		Pneumonia
659	-0.116		Pneumonia
660	-0.014		Surgical complication
